# Supplementary material for: A Study on the psychometric properties of the Chinese version of the Parent Tic Questionnaire
Source: PLoS One. 2025 Feb 11;20(2):e0307948. doi: 10.1371/journal.pone.0307948 (PMC11813085; doi:10.1371/journal.pone.0307948)
Supplement: S1 File — (ZIP) [file pone.0307948.s001.zip]

Archive with 2 entries (2 files):
- test_retest.xlsx
- original data.xlsx
