# Supplementary material for: A Study on the psychometric properties of the Chinese version of the Parent Tic Questionnaire
Source: PLoS One. 2025 Feb 11;20(2):e0307948. doi: 10.1371/journal.pone.0307948 (PMC11813085; doi:10.1371/journal.pone.0307948)
Supplement: S1 File — (ZIP) [file pone.0307948.s001.zip › test_retest.xlsx]

## Sheet: test_retest
Time	PTQ_Motor	PTQ_Vocal	PTQ_total
1	12	7	19
1	3	8	11
1	0	10	10
1	14	11	25
1	15	0	15
1	3	4	7
1	14	2	16
1	6	0	6
1	104	92	196
1	8	11	19
1	69	30	99
1	6	7	13
1	8	6	14
1	25	4	29
1	10	10	20
1	13	28	41
1	13	0	13
1	35	5	40
1	19	22	41
1	9	6	15
1	14	10	24
1	37	20	57
1	5	9	14
1	14	0	14
1	12	0	12
1	38	34	72
1	12	0	12
1	25	5	30
1	20	4	24
1	10	3	13
1	20	15	35
2	8	4	12
2	4	13	17
2	0	18	18
2	23	13	36
2	12	0	12
2	10	0	10
2	9	2	11
2	8	0	8
2	60	50	110
2	15	17	32
2	55	25	80
2	12	4	16
2	6	8	14
2	20	10	30
2	21	10	31
2	16	33	49
2	14	0	14
2	23	7	30
2	18	20	28
2	52	18	70
2	15	7	22
2	22	36	58
2	5	10	15
2	16	9	25
2	26	0	26
2	32	50	82
2	17	5	22
2	25	10	35
2	25	10	35
2	15	10	25
2	15	15	30
