# Supplementary material for: A Study on the psychometric properties of the Chinese version of the Parent Tic Questionnaire
Source: PLoS One. 2025 Feb 11;20(2):e0307948. doi: 10.1371/journal.pone.0307948 (PMC11813085; doi:10.1371/journal.pone.0307948)
Supplement: S1 File — (ZIP) [file pone.0307948.s001.zip › original data.xlsx]

## Sheet: original data
number	Gender	Age	PTQ_M_score_1	PTQ_M_score_2	PTQ_M_score_3	PTQ_M_score_4	PTQ_M_score_5	PTQ_M_score_6	PTQ_M_score_7	PTQ_M_score_8	PTQ_M_score_9	PTQ_M_score_10	PTQ_M_score_11	PTQ_M_score_12	PTQ_M_score_13	PTQ_M_score_14	PTQ_V_score_1	PTQ_V_score_2	PTQ_V_score_3	PTQ_V_score_4	PTQ_V_score_5	PTQ_V_score_6	PTQ_V_score_7	PTQ_V_score_8	PTQ_V_score_9	PTQ_V_score_10	PTQ_V_score_11	PTQ_V_score_12	PTQ_V_score_13	PTQ_V_score_14	PTQmotor	PTQvocal	PTQtotal	Compulsivethought	Compulsivebehavior	CYBOC	behaviorproblem	anxiety	Psychosomatic	implusity	studyproblem	hyperactivity	YGTSS_MOTOR_SUM	YGTSS_VOCAL_SUM	YGTSS_SEVERITY
1	Female	9	3	0	4	0	0	4	3	0	0	2	0	0	0	0	5	4	3	0	0	3	3	0	0	4	0	0	0	7	16	29	45	11	9	20	0	0.25	1	1	0.5	0.7	17	19	43
2	Male	13	0	0	3	7	0	0	0	5	5	0	0	0	0	3	0	0	0	0	0	0	0	0	0	0	0	0	0	0	23	0	23	8	8	16	1.58	0.5	0.4	1.75	1	2.5	13	12	30
3	Female	9	5	0	0	0	0	0	0	0	0	0	2	0	0	0	0	5	0	5	0	0	0	0	0	0	0	0	0	0	7	10	17	13	16	29	1.33	1	0.8	1.75	1.5	0.4	14	11	30
4	Female	7	0	0	5	0	0	0	0	0	0	0	0	0	0	0	4	0	0	2	0	0	0	0	0	0	0	0	0	6	5	12	17	11	12	23	1	0.5	0	1.25	1.5	1.8	11	10	19
5	Male	13	5	6	5	0	0	5	6	0	5	0	0	0	0	4	4	5	5	5	3	0	0	0	0	2	0	0	2	6	36	32	68	6	5	11	1.92	1.5	0.4	1	2.75	1.6	16	30	34
6	Male	17	0	0	0	0	0	0	0	0	5	5	0	0	0	4	0	4	0	0	0	4	4	4	4	4	0	0	4	0	14	28	42	6	14	20	0.75	0	0.4	1.25	0.75	1.2	20	23	27
7	Male	8	2	2	0	0	0	0	5	0	0	0	0	0	0	0	0	0	0	2	0	0	0	0	0	0	0	0	0	0	9	2	11	5	5	10	1.5	0	0	1.75	0.25	1.7	0	0	5
8	Female	12	4	0	0	0	0	0	0	0	4	0	0	0	0	0	2	0	0	2	0	0	0	0	0	0	0	0	0	3	8	7	15	13	12	25	1	0.25	0.2	2	1.25	2	10	2	16
9	Male	7	0	0	0	0	0	0	0	0	0	0	0	0	0	0	2	0	0	0	0	0	0	0	0	0	0	0	0	3	0	5	5	5	11	16	0.25	0.75	0	1	1.25	1.3	0	2	17
10	Female	10	2	0	0	0	0	2	0	0	0	3	0	0	0	0	0	0	0	0	0	0	4	4	0	4	0	0	0	0	7	12	19	16	16	32	0.42	1.5	0	0.75	1.75	0	13	11	26
11	Male	10	5	0	0	0	0	0	0	0	0	0	0	0	0	0	6	0	0	6	0	0	0	0	0	0	0	0	0	9	5	21	26	5	11	16	0.42	2.25	0.4	0	1	1.2	16	4	20
12	Female	8	5	0	3	0	0	3	0	0	0	0	0	0	0	0	4	0	0	4	0	0	0	0	2	0	0	0	0	6	11	16	27	7	7	14	0.83	0.5	0.2	0	2.5	1.3	13	6	25
13	Female	9	5	0	6	0	4	0	0	0	4	0	2	0	0	0	0	0	0	0	0	0	0	0	0	4	5	0	0	0	21	9	30	6	5	11	1.33	1.25	0	2	0.25	0.8	18	14	23
14	Male	16	3	2	0	2	2	2	0	0	0	0	0	2	0	0	2	3	2	2	0	3	3	0	2	3	3	0	0	3	13	26	39	5	5	10	1.25	0.75	0.4	1.5	2	1	15	10	41
15	Male	10	0	2	4	0	0	6	6	0	0	5	0	0	8	6	8	0	0	6	0	0	0	0	0	0	0	4	4	12	37	34	71	16	14	30	0.92	0.75	0.4	0	2.25	1.6	20	16	32
16	Female	17	3	0	8	0	0	6	0	0	0	6	0	3	0	3	2	0	0	2	0	0	0	0	0	0	0	0	0	3	29	7	36	17	12	29	1	1	0.6	0.25	1.75	0.7	18	15	31
17	Female	9	0	0	0	0	0	0	0	0	6	6	0	0	0	0	0	0	0	3	0	0	0	0	0	0	0	0	0	0	12	3	15	6	6	12	1.33	0.5	0.2	1.25	0.25	1.3	10	0	18
18	Male	10	0	0	3	0	0	0	0	0	2	3	0	0	0	0	0	0	0	0	0	0	0	0	0	0	0	0	0	0	8	0	8	11	8	19	0.83	1	0	0.25	2.5	0.4	0	0	11
19	Male	6	3	0	0	2	5	0	0	0	2	2	0	0	0	0	2	0	0	0	0	0	0	0	0	0	0	0	0	3	14	5	19	12	5	17	0.75	0.5	0	2.5	2.25	1.5	20	5	15
20	Male	9	4	0	4	0	0	2	0	0	0	0	0	0	0	0	5	2	0	4	0	0	0	0	0	0	0	0	0	7	10	18	28	10	8	18	0.58	0	0	0.5	2.5	0	17	17	36
21	Female	11	6	3	0	0	3	0	0	0	0	0	0	0	0	0	8	6	0	6	2	0	0	0	0	0	0	0	0	12	12	34	46	8	15	23	0.33	1	0	1.75	2.5	2	19	18	24
22	Male	15	0	0	0	0	2	0	0	0	0	0	0	0	0	0	4	0	0	2	0	0	0	0	0	0	0	0	0	6	2	12	14	5	6	11	2	0.5	0	1.75	1	1.5	10	7	18
23	Male	6	0	3	3	3	0	4	3	0	3	3	0	0	0	0	3	2	0	3	2	0	0	0	0	3	0	0	0	5	22	18	40	5	5	10	1.92	0.25	0.2	2.25	0.75	0.9	17	14	16
24	Male	13	0	0	0	0	3	4	0	0	0	7	0	0	0	5	0	0	0	4	0	7	0	0	0	5	0	0	0	0	19	16	35	18	18	36	1.42	0.5	0.4	0	1.5	1	16	23	17
25	Female	11	7	4	0	0	5	0	0	0	0	0	0	0	0	0	0	0	0	0	0	0	0	0	0	0	0	0	0	0	16	0	16	12	10	22	1.33	0.5	0	1.25	2.5	0.8	16	9	16
26	Male	8	0	0	4	0	0	0	2	3	0	0	0	0	0	2	0	0	0	0	0	0	0	0	0	0	0	2	0	0	11	2	13	11	12	23	1.08	0.75	0.2	1.75	0.75	2.4	15	5	17
27	Male	11	8	0	0	0	0	0	0	0	0	0	0	2	0	0	2	2	0	0	0	0	0	0	0	2	2	0	0	3	10	11	21	5	5	10	0.08	1	0.4	0.75	1.75	1.7	17	0	14
28	Male	9	4	4	0	0	0	0	2	0	0	0	3	0	0	0	0	0	0	2	0	0	0	0	0	0	0	0	0	0	13	2	15	8	10	18	0.67	0.75	0	0	1.75	0.3	15	0	23
29	Male	6	0	0	8	0	0	0	0	0	0	0	0	0	0	0	7	0	0	0	0	0	0	0	0	0	0	0	0	10	8	17	25	5	5	10	0.67	0.5	0.4	0.75	0.25	1.5	0	14	35
30	Female	7	0	0	0	0	0	0	0	0	0	0	0	0	0	0	6	6	6	6	0	0	0	0	0	0	0	0	0	9	0	33	33	12	8	20	0.5	0.5	0.2	0.75	1.25	0.4	17	13	35
31	Female	11	0	0	0	0	0	0	0	0	0	0	0	0	8	2	8	0	0	0	0	0	0	0	0	0	0	2	0	12	10	22	32	10	11	21	0.25	1.25	0	0.25	0	0.5	19	13	29
32	Female	10	0	0	0	0	0	0	8	8	8	8	0	0	0	8	8	0	0	8	0	2	0	0	0	0	2	0	8	12	40	40	80	8	8	16	0.33	0.5	0.4	0.75	1	1.5	21	19	43
33	Male	9	8	0	0	0	8	0	0	0	0	0	2	0	8	8	0	0	0	4	0	0	0	0	0	0	0	0	0	0	34	4	38	9	6	15	0.5	0	0.2	0.5	1	0.6	15	15	25
34	Male	7	0	0	2	0	2	0	2	2	2	6	0	0	6	7	5	0	0	0	0	0	0	0	0	0	0	6	2	8	29	21	50	12	7	19	0.06	0.5	0.4	0.5	1.5	0.4	16	16	30
35	Male	8	2	0	6	0	0	0	3	0	0	0	0	0	0	0	7	0	0	0	0	0	0	0	0	2	0	0	0	11	11	20	31	10	13	23	0.58	0.25	0	1.25	1.25	0.8	16	17	21
36	Male	9	2	0	7	0	0	0	0	0	0	0	0	0	0	0	0	0	0	0	0	3	3	4	0	3	0	0	0	0	9	13	22	9	5	14	0.08	1	0.4	0.75	0.75	0	14	9	20
37	Male	10	4	3	4	0	0	2	0	0	0	0	0	0	0	0	2	2	0	4	0	2	2	2	0	2	0	0	0	3	13	19	32	14	14	28	0.92	1.5	1.2	0	1	0.6	19	13	20
38	Male	6	2	0	7	0	0	0	0	0	0	2	0	0	0	0	3	0	3	0	0	0	0	0	0	0	0	0	0	4	11	10	21	5	5	10	0	1	0.4	0.5	1.25	0.3	16	10	16
39	Male	6	0	0	0	0	0	0	0	0	0	0	0	0	0	0	6	6	6	6	0	0	0	6	5	6	0	0	0	10	0	51	51	8	8	16	1	1.25	0.4	2	0.25	1.3	19	11	44
40	Male	8	0	0	5	0	0	0	0	0	2	3	0	0	0	2	2	0	0	0	0	0	2	0	0	0	0	0	2	3	12	9	21	5	5	10	0.5	0.5	0.2	3	2	0.5	10	5	18
41	Female	9	0	0	2	0	0	0	0	0	0	0	0	0	0	0	0	0	0	2	0	0	0	0	0	0	0	0	0	0	2	2	4	5	5	10	0.83	1.25	0	0.75	0.25	2.2	0	0	9
42	Male	6	2	0	2	0	0	0	0	0	3	3	0	0	0	0	0	0	0	0	0	0	0	0	0	0	0	0	0	0	10	0	10	14	13	27	0.5	0.5	0.2	0.5	1.75	1.8	7	0	16
43	Male	9	7	6	4	0	3	0	4	0	6	7	0	0	0	6	0	2	0	4	0	0	0	0	0	0	0	0	6	0	43	12	55	11	10	21	0.5	1	0.2	1	1.75	0.7	20	20	34
44	Male	9	4	0	0	0	0	2	4	0	2	5	0	0	0	5	0	0	0	2	0	0	0	0	0	2	0	0	0	0	22	4	26	7	7	14	0.67	0.75	0	1	0	0.2	14	10	30
45	Male	12	2	7	7	0	0	7	6	0	3	3	2	0	0	5	0	5	0	6	4	3	3	4	2	2	2	0	0	0	42	31	73	5	5	10	0.33	1.25	0.6	2	1.25	0.5	20	26	29
46	Male	8	5	1	0	1	1	0	0	0	0	0	0	0	0	0	5	5	5	5	0	0	0	0	0	0	0	0	0	6	8	26	34	9	9	18	0.58	0	0	1.5	1.25	0.2	17	16	21
47	Male	12	0	0	0	0	0	0	0	0	6	0	0	0	0	0	0	0	0	0	0	0	0	0	0	0	0	6	0	0	6	6	12	5	5	10	0.25	1	0	0	1	1.2	5	0	13
48	Male	11	0	5	0	0	4	0	0	0	0	0	0	2	0	2	0	4	0	5	0	0	0	0	0	6	0	0	2	0	13	17	30	13	12	25	0.58	1.5	0.4	1.5	0.25	1.5	16	13	20
49	Female	8	0	0	0	0	0	0	5	0	0	0	0	0	0	0	0	6	6	0	0	0	0	0	0	0	0	0	0	0	5	12	17	13	9	22	0.58	1	0.6	0	1.5	1	7	7	19
50	Female	7	6	7	0	5	0	0	0	0	0	0	0	0	0	6	0	2	0	6	0	0	0	0	2	0	0	0	0	0	24	10	34	11	10	21	0.75	0.75	0.4	0.25	2	1.6	13	14	25
51	Male	17	0	2	4	0	0	0	0	0	0	0	0	0	0	0	6	0	0	6	0	0	0	0	0	0	0	0	0	9	6	21	27	5	5	10	0.08	0	0	2	0.75	0.6	8	9	21
52	Male	7	7	0	0	0	2	0	0	0	0	2	0	0	0	0	0	0	0	0	0	0	0	0	0	0	0	0	0	0	11	0	11	11	14	25	0.33	0.25	0	1.26	0.75	0.8	3	0	13
53	Male	15	0	2	0	0	0	0	0	0	0	0	0	0	0	0	8	7	5	8	3	5	5	4	4	2	4	6	8	12	2	81	83	9	5	14	1.67	0.75	0	0	1	0.3	17	22	36
54	Male	10	0	2	4	0	0	0	0	0	0	3	0	0	0	0	0	5	0	5	0	0	0	0	0	0	0	0	0	0	9	10	19	9	9	18	1	0.25	0.2	0.25	0	0.7	14	7	20
55	Male	6	5	2	0	4	4	0	0	0	4	0	0	0	0	0	0	0	0	0	5	0	0	0	0	0	4	0	0	0	19	9	28	10	8	18	0	0	0.4	1.75	1.75	0.2	14	6	25
56	Male	10	4	1	4	2	3	2	2	0	3	0	2	0	0	0	0	5	2	2	0	0	0	0	0	0	0	0	0	0	23	9	32	9	9	18	0	0.5	0	0.5	1.75	0.6	13	13	20
57	Male	7	0	0	0	0	0	2	0	0	0	0	0	0	0	0	6	0	0	2	0	0	0	0	0	0	0	0	0	8	2	16	18	16	17	33	0.5	0.25	0	0	0	0.9	11	5	17
58	Male	14	7	7	7	7	7	0	0	0	0	0	0	0	0	0	0	0	0	0	0	0	0	0	0	0	0	0	0	0	35	0	35	9	10	19	0.67	0.25	0.4	2.25	1	0.4	21	19	26
59	Male	12	5	2	0	0	0	0	0	0	0	0	0	0	0	0	0	0	0	2	0	2	2	2	0	0	2	0	0	0	7	10	17	11	15	26	1.08	1.75	0.4	1	2.25	1.3	12	4	16
60	Male	9	0	2	4	4	4	2	0	0	0	0	4	0	0	0	0	0	0	6	4	0	0	0	0	0	0	0	0	0	20	10	30	10	9	19	0.5	0.25	0.2	1	1.25	1	16	12	34
61	Male	8	7	0	7	7	7	0	0	0	0	0	0	0	0	6	0	0	0	6	0	0	0	0	0	0	0	0	0	0	34	6	40	17	20	37	1.17	1	0.2	1.75	0.75	1.6	20	25	27
62	Male	9	5	0	7	0	0	0	0	0	0	0	0	0	0	0	0	0	0	0	0	0	0	0	0	0	0	0	0	0	12	0	12	9	6	15	0.5	0	0	0.25	0.75	1	7	8	13
63	Male	7	0	0	0	0	0	0	0	0	4	2	0	0	0	0	0	0	0	0	0	0	0	0	0	2	0	0	0	0	6	2	8	5	5	10	0.58	0.5	1.2	1.5	1.5	1.5	6	0	7
64	Male	9	0	0	7	0	0	0	0	0	0	7	0	0	0	0	2	0	0	0	0	2	2	0	0	0	0	0	0	3	14	9	23	11	9	20	0.92	0.75	0	0.5	0.75	1.5	14	14	26
65	Male	6	0	0	0	2	0	0	0	0	0	0	0	0	2	0	0	0	0	2	0	0	0	0	0	0	0	2	0	0	4	4	8	20	18	38	0.33	2	0	2.5	0.5	2.2	12	0	10
66	Female	9	2	0	0	2	0	0	0	0	2	2	2	0	0	0	2	2	2	2	2	0	0	0	0	0	0	0	0	3	10	13	23	9	9	18	1.58	0	0	1.5	0.75	0.3	14	11	20
67	Female	7	0	6	0	6	6	0	6	0	6	6	0	0	0	6	0	0	0	0	0	0	0	0	0	0	0	0	0	0	42	0	42	10	5	15	0.17	0.25	0	0.5	2.25	1	14	15	26
68	Male	6	2	2	0	0	0	0	0	0	8	0	0	0	6	0	0	0	0	0	0	0	0	0	0	0	0	0	0	0	18	0	18	9	12	21	1.75	0	0	1	1.25	1.3	11	2	11
69	Male	10	6	4	0	0	0	0	0	0	0	0	0	0	0	2	0	0	0	0	0	0	0	0	0	0	0	0	0	0	12	0	12	8	9	17	0.17	0.75	0	1.5	2	1.1	14	0	11
70	Female	7	3	2	0	0	0	0	0	0	0	0	0	0	0	0	5	0	0	2	2	0	0	0	0	0	0	5	0	8	5	22	27	6	7	13	0.17	0	0.6	1.25	0	0.2	14	8	17
71	Male	13	6	0	4	0	0	0	0	0	0	0	0	0	0	0	6	0	0	0	0	0	0	3	0	0	0	0	0	8	10	17	27	11	10	21	0.33	1.25	0	0.25	1.25	0.5	15	13	28
72	Male	6	0	3	3	0	0	0	0	0	0	0	0	0	0	2	4	0	0	4	0	0	0	0	0	0	0	0	0	6	8	14	22	9	6	15	1.58	1	0	1	1	1.2	11	13	23
73	Female	7	3	4	0	5	3	4	4	8	8	8	0	0	0	0	4	0	5	0	0	0	0	0	0	0	4	0	0	6	47	19	66	7	5	12	0.7	0.25	0	0.25	0.75	1.6	23	20	37
74	Male	7	4	3	2	0	0	0	0	0	0	0	0	0	2	0	0	0	0	0	0	0	0	0	0	0	0	0	0	0	11	0	11	7	6	13	1.42	0	0	2.25	1.75	1.1	4	0	16
75	Male	6	4	0	0	0	3	0	0	0	3	4	0	0	0	2	0	0	0	0	0	4	0	0	0	0	0	0	0	0	16	4	20	5	5	10	1.08	0.25	0	1.25	0.25	1	13	12	26
76	Male	9	4	0	0	0	0	0	0	0	0	0	0	0	0	0	0	0	0	0	0	0	0	0	0	0	0	0	0	0	4	0	4	6	5	11	0	0.25	0.8	2	3	0.9	5	7	9
77	Female	11	0	0	6	0	0	6	0	0	6	6	0	0	2	2	2	0	0	2	0	0	0	4	0	6	6	0	6	3	28	29	57	5	8	13	1	0	0.6	2.25	1.25	2.6	15	20	34
78	Male	8	0	0	0	0	0	0	0	0	0	4	0	0	0	0	0	0	0	0	0	0	0	0	0	0	0	0	0	0	4	0	4	5	5	10	0.92	0	0.2	1.5	0.5	1.2	2	0	12
79	Male	6	0	2	2	2	2	4	3	4	7	7	0	0	3	4	8	2	0	2	2	2	2	2	2	2	0	0	0	12	40	36	76	5	5	10	1.33	0.25	0	0.25	2	2	15	18	36
80	Male	13	0	2	5	0	0	7	5	0	2	7	0	2	0	6	6	0	0	7	0	0	0	0	0	0	0	0	0	9	36	22	58	10	7	17	1	1	0	1.25	1.25	0.1	19	14	31
81	Male	8	0	0	0	0	0	2	0	2	0	0	0	0	0	0	0	0	0	0	0	2	0	0	0	0	0	0	0	0	4	2	6	8	8	16	1	0.5	0	0.25	1	0.6	4	0	14
82	Male	14	5	0	0	0	0	0	5	5	0	0	0	0	0	0	0	0	6	0	0	0	0	0	0	0	0	0	0	0	15	6	21	5	5	10	0.67	1.25	0	0.25	1.25	1	12	15	18
83	Male	7	0	2	2	0	0	3	0	0	0	4	0	0	5	0	0	0	0	0	0	0	0	0	0	0	0	0	0	0	16	0	16	5	5	10	0.75	0	0	1	1.25	0.2	13	7	21
84	Male	8	0	0	0	0	0	0	0	0	0	0	0	0	0	0	0	5	0	0	0	0	0	0	0	0	0	0	0	0	0	5	5	9	9	18	0.92	1.25	0	1	1	0.2	9	0	16
85	Male	11	0	0	0	0	0	0	0	0	0	0	0	0	0	0	0	0	0	8	0	0	0	0	0	0	0	0	0	0	0	8	8	9	12	21	0.33	0.25	0.2	1	0.25	1	5	0	10
86	Male	9	7	0	7	4	2	2	2	0	0	0	2	2	0	6	6	4	2	2	2	0	0	2	2	2	0	2	5	9	34	38	72	17	9	26	0.5	0.5	0	0.25	1.25	2.1	19	16	51
87	Male	6	7	0	2	0	8	3	0	0	0	0	5	4	2	2	4	6	2	4	6	2	2	2	3	2	0	0	3	6	33	42	75	5	5	10	1.42	0	0.2	1.75	1	1.3	23	18	45
88	Male	9	0	0	6	0	0	0	6	0	0	0	0	0	0	0	0	0	0	4	0	0	0	0	0	0	0	0	0	0	12	4	16	5	5	10	0.67	0	0.2	2	2	1.3	11	8	17
89	Male	11	2	0	0	0	0	2	0	0	0	2	0	0	0	0	0	0	0	0	0	0	0	0	0	0	0	0	0	0	6	0	6	13	12	25	0.58	0	0	0.5	1	0	0	0	13
90	Male	12	0	0	6	0	0	2	0	0	0	0	0	0	0	0	0	0	0	0	0	0	0	0	0	0	0	0	0	0	8	0	8	5	5	10	0.75	0.5	1.2	0.75	0.75	1.3	11	0	16
91	Male	7	6	0	0	0	0	4	0	0	0	2	0	0	7	0	0	2	0	7	0	0	0	0	0	0	0	0	0	0	19	9	28	5	5	10	0.92	1	0	0	0.25	1.4	16	12	23
92	Male	6	6	0	0	0	0	0	0	0	0	0	0	0	0	0	0	0	0	0	0	0	0	0	0	4	0	0	0	0	6	4	10	5	5	10	0.33	0.75	0	1	1.75	1.9	0	0	17
93	Male	6	0	0	7	0	0	0	0	0	0	0	0	0	0	0	0	0	0	6	0	0	0	0	0	0	0	0	0	0	7	6	13	11	12	23	1.83	0.75	1.4	1	1.5	0.3	15	9	14
94	Male	8	6	0	5	0	0	0	0	0	0	5	4	0	3	3	2	2	0	2	0	4	4	4	4	5	0	2	2	3	26	34	60	9	9	18	1.08	0.5	0.2	2	2	0.9	21	31	32
95	Male	13	5	5	0	0	0	0	0	0	0	0	0	0	0	0	0	0	0	3	0	0	0	0	0	0	0	0	0	0	10	3	13	12	6	18	0	0.25	0.2	0.25	2.25	1.1	10	6	24
96	Male	6	0	0	0	0	0	4	0	0	0	2	0	0	0	0	0	0	0	4	0	0	3	6	0	4	0	0	0	0	6	17	23	5	5	10	0.92	0.5	0.8	1	0.75	0.6	14	4	25
97	Female	8	7	0	0	0	0	0	0	0	0	0	0	0	0	0	0	4	0	0	0	0	0	0	0	0	0	0	0	0	7	4	11	6	7	13	0.58	0.5	0	0	1	2	12	0	10
98	Male	8	4	0	0	3	4	3	0	0	0	5	0	3	0	0	2	0	0	5	0	0	0	4	4	0	0	0	0	3	22	18	40	13	5	18	0.75	0.5	0	0.5	0	1.3	17	15	32
99	Male	10	0	0	4	0	0	0	0	0	0	0	0	0	0	0	6	0	1	0	0	0	0	0	0	0	2	0	0	9	4	18	22	6	6	12	1.42	1.25	0	1	1	0.7	12	15	26
100	Male	6	4	0	2	0	0	0	0	0	0	0	0	0	0	0	3	0	0	0	0	0	0	0	0	0	4	0	0	4	6	11	17	8	9	17	0.42	1.75	0	1.5	0.75	0.1	11	0	13
101	Male	12	5	0	5	0	4	5	6	6	5	7	2	5	7	6	7	7	7	7	4	6	6	6	3	3	5	0	5	10	63	76	139	16	14	30	0.42	0.25	0	2	2.75	1.8	26	20	50
102	Female	12	0	0	0	2	0	0	0	0	0	0	0	0	0	0	6	6	0	2	0	0	0	0	0	0	2	0	0	8	2	24	26	7	8	15	0	0.5	0.4	2.25	1.25	0.4	17	10	23
103	Male	7	0	0	2	0	0	0	0	0	0	0	0	0	0	0	0	2	0	0	8	0	0	0	0	0	0	0	0	0	2	10	12	8	8	16	0.67	0.25	0	0.75	0	1.3	11	0	14
104	Male	10	4	0	6	0	0	3	0	0	0	0	0	0	0	2	0	2	2	0	0	0	0	0	0	0	0	0	0	0	15	4	19	5	5	10	0.25	0.5	0.6	0.25	0	0.8	12	5	30
105	Male	9	7	6	0	0	0	0	0	0	0	0	0	0	0	0	0	0	0	2	0	0	4	0	0	0	0	0	0	0	13	6	19	7	6	13	1.42	0.25	0.2	1	0	1.1	14	12	18
106	Female	12	0	0	0	0	0	0	0	0	0	0	0	0	0	0	0	6	0	0	0	0	0	0	0	0	0	0	0	0	0	6	6	6	9	15	0.67	0	0	1.25	1.25	0.5	0	6	17
107	Male	11	0	0	0	0	5	0	0	0	0	0	0	0	0	0	0	0	0	0	0	0	0	0	0	0	0	0	0	0	5	0	5	8	6	14	0.58	0	0	0.75	2.25	1.6	12	2	15
108	Male	8	4	5	0	3	3	0	0	0	0	0	0	0	0	0	0	0	0	0	0	0	0	0	0	0	0	0	0	0	15	0	15	5	5	10	0.42	0.5	0	0	1	1.7	7	8	12
109	Male	12	2	0	0	0	0	0	0	0	0	0	2	0	2	0	6	6	6	6	0	2	0	0	0	2	0	8	6	9	6	51	57	11	8	19	1.5	0	0	1.5	2.25	1.2	18	19	27
110	Male	6	0	0	6	0	0	2	4	0	0	0	0	0	0	3	0	0	5	4	0	0	0	0	0	0	0	0	0	0	15	9	24	14	5	19	1.7	0.25	0	1	1.75	1.6	14	8	22
111	Male	14	6	2	6	0	6	6	0	0	0	0	0	0	0	0	0	0	0	7	0	0	0	0	2	2	0	0	0	0	26	11	37	19	9	28	1.25	0	0	0.5	0.75	1.1	12	16	33
112	Male	12	3	0	4	0	0	0	0	0	0	0	0	0	0	0	8	0	0	0	0	0	0	0	0	0	0	0	4	12	7	24	31	10	8	18	0	0.75	0.4	1	0.25	1	17	15	21
113	Male	16	4	3	0	0	0	0	0	0	0	0	0	0	0	0	2	0	0	2	0	0	0	0	0	0	0	0	0	3	7	7	14	13	11	24	0.83	0.75	0.2	0	1	0.6	3	0	11
114	Male	8	5	0	0	0	0	4	0	0	0	0	0	0	0	3	0	0	0	0	7	0	0	0	0	0	0	0	0	0	12	7	19	10	10	20	0.5	0	0	1.5	1.75	0.2	13	10	18
115	Male	8	2	0	0	0	0	0	0	0	0	0	0	0	0	0	0	0	0	0	0	0	0	0	0	0	0	0	0	0	2	0	2	5	8	13	0	1.25	0	2.25	0.25	0.3	0	5	9
116	Female	8	0	0	5	0	0	0	0	0	2	0	0	0	0	0	0	0	0	0	0	0	0	0	0	0	0	0	0	0	7	0	7	17	9	26	0.42	0	0.8	0	2.75	0.6	11	5	13
117	Female	10	6	2	0	0	0	0	0	0	0	0	0	0	0	0	4	5	5	0	0	0	0	0	0	0	4	0	0	6	8	24	32	5	5	10	1.08	0.5	0	0.75	0	0.9	15	17	22
118	Male	6	4	4	4	0	4	0	0	0	0	4	0	0	0	0	4	4	0	4	0	0	0	0	0	0	0	0	0	6	20	18	38	6	7	13	0.5	1.75	0.2	1.75	1.75	0.8	15	13	28
119	Male	7	4	3	0	0	3	0	0	0	4	5	0	2	0	2	0	0	0	0	0	0	0	0	0	0	0	0	0	0	23	0	23	7	6	13	0.42	0.5	0.6	1.25	1.25	1.9	9	11	26
120	Female	8	0	0	0	2	2	6	0	0	0	0	2	0	0	0	0	0	2	0	2	2	2	2	3	2	0	0	0	0	12	15	27	5	5	10	1.67	1.5	0	1.5	0.75	1.9	13	6	28
121	Male	12	6	4	8	0	6	8	4	2	4	2	0	0	0	8	4	6	2	6	0	0	0	0	0	0	0	0	0	6	52	24	76	7	5	12	1.92	0	0	1.75	2	0.5	24	25	31
122	Male	11	7	0	0	0	0	7	0	0	0	0	0	0	0	0	3	0	0	0	0	0	0	0	0	0	0	0	0	5	14	8	22	19	16	35	0.83	0.5	0	1	2	0.9	16	10	16
123	Female	7	0	0	0	0	0	5	0	0	3	0	0	0	0	0	0	0	0	0	0	0	0	0	0	0	0	0	0	0	8	0	8	5	5	10	1	0.5	0	0.75	0.25	1.1	5	7	9
124	Male	11	6	6	6	6	2	6	6	4	7	7	2	4	6	6	8	4	2	8	2	0	0	0	0	6	2	6	8	12	74	58	132	8	11	19	1.33	0.5	0.2	2.5	2.25	1.8	18	13	26
125	Male	10	7	2	4	0	0	5	0	0	5	0	0	0	0	0	0	0	0	7	0	0	0	0	0	0	0	0	0	0	23	7	30	8	8	16	0.58	0	0	0.25	2.25	0.9	11	13	26
126	Male	7	6	0	0	0	6	4	0	0	0	0	0	0	0	0	0	0	0	6	0	0	0	0	0	0	3	0	0	0	16	9	25	11	12	23	0.25	1	0.4	1	0	0.4	16	13	27
127	Male	10	0	0	6	0	0	0	0	0	0	0	0	0	0	4	0	0	0	2	0	0	0	0	0	0	0	0	0	0	10	2	12	7	7	14	0.08	0.5	0	1.5	1	0.2	10	8	22
128	Male	13	5	0	4	0	2	2	0	0	0	0	0	0	0	0	0	4	0	6	0	0	0	4	0	0	0	0	0	0	13	14	27	9	8	17	1.83	0.75	0	1.25	0.75	2.1	15	10	18
129	Male	6	5	0	3	0	0	0	4	0	0	0	0	0	0	0	0	4	0	0	0	0	0	0	0	0	0	0	0	0	12	4	16	5	5	10	0.5	0.25	0	0.25	0.5	0.2	14	10	16
130	Female	8	3	0	4	0	5	6	2	0	0	0	0	0	0	7	8	7	5	4	0	4	0	0	0	0	8	8	7	12	27	63	90	9	7	16	1.17	0.75	0.6	1.75	1	1.2	18	8	30
131	Female	15	0	0	0	0	0	0	0	0	0	3	0	0	0	0	0	4	0	2	0	0	0	0	0	0	0	0	0	0	3	6	9	10	8	18	0.17	0.75	0.2	0.5	0.75	1.2	5	6	25
132	Male	6	5	5	0	0	0	0	0	0	0	0	0	0	0	0	3	0	0	0	0	0	0	0	0	0	0	0	0	5	10	8	18	9	9	18	0.08	0.5	0.4	0.25	0.75	1.4	14	10	12
133	Female	10	5	0	0	0	0	0	0	0	0	0	0	0	6	0	0	0	0	2	0	0	0	0	0	0	0	0	0	0	11	2	13	10	10	20	1.58	0.5	1.2	0.5	0.75	1.2	6	4	16
134	Male	9	0	0	0	0	0	0	0	0	0	0	0	0	0	0	8	0	0	8	0	0	0	0	0	0	0	0	0	12	0	28	28	8	11	19	0.92	1.75	0.2	0.25	0.5	1.3	11	6	29
135	Male	7	0	0	5	0	0	4	0	0	0	3	0	0	0	0	0	0	0	0	0	0	0	0	0	0	0	0	0	0	12	0	12	7	5	12	0.75	0.25	0	0.75	0.75	0.8	11	9	12
136	Male	9	4	5	0	0	6	7	0	0	0	6	0	0	0	0	0	0	0	0	0	0	0	0	0	0	0	0	0	0	28	0	28	19	16	35	2	2.25	0.4	0.25	0.5	1.4	15	15	15
137	Female	9	4	0	5	0	5	7	0	0	0	0	0	0	0	5	0	0	0	0	0	0	0	0	0	0	0	0	0	0	26	0	26	8	8	16	1.83	0.25	0.4	2	0	2.1	15	15	23
138	Female	9	0	2	2	0	0	3	0	0	0	2	0	0	0	0	0	0	0	2	0	0	0	0	0	0	0	0	0	0	9	2	11	6	8	14	0.25	0.5	0	1	2.75	1.3	11	2	15
139	Female	13	4	2	4	0	0	4	0	0	0	0	0	0	0	0	0	0	0	0	0	0	0	0	0	0	0	0	0	0	14	0	14	5	5	10	0.58	1	0	0.25	0.5	0.4	11	8	14
140	Male	14	6	4	0	0	0	4	0	0	0	4	0	0	0	0	0	6	0	2	0	0	0	0	0	0	0	0	0	0	18	8	26	13	12	25	0.83	1.75	0	0.25	1.75	1	12	10	19
141	Male	9	5	0	0	5	0	5	2	0	2	3	2	0	0	0	0	2	3	0	0	0	0	0	0	0	0	0	0	0	24	5	29	5	5	10	1	0.75	0.4	0.5	1	2.1	19	14	28
142	Male	9	3	0	0	0	3	2	0	0	0	0	0	0	3	0	0	0	0	0	0	0	0	0	0	0	0	0	0	0	11	0	11	9	6	15	1	0.75	0.2	0.5	1.75	0	0	0	17
143	Male	14	5	0	4	0	0	4	0	0	2	2	0	0	0	0	5	0	0	0	0	0	0	0	0	0	0	0	0	7	17	12	29	7	8	15	1.33	0.25	0.4	1	0	1.5	15	16	20
144	Male	12	4	4	2	0	0	0	0	0	0	0	0	0	0	0	0	3	0	0	0	0	0	0	0	0	0	0	0	0	10	3	13	5	5	10	0.5	0.75	0	1	0.5	1.4	13	0	18
145	Male	9	4	4	6	0	0	0	2	0	0	0	0	0	0	0	6	0	0	6	5	0	0	0	0	0	0	0	0	9	16	26	42	5	5	10	0.75	0	0	2	2	2.2	18	20	30
146	Male	6	0	0	0	0	0	3	0	0	0	6	0	0	0	0	0	0	0	0	0	0	0	0	0	0	0	0	0	0	9	0	9	11	12	23	1.08	0.5	0	1.75	1.25	0.9	6	4	6
147	Female	14	0	0	2	0	4	0	0	0	0	0	0	0	0	0	0	0	0	0	0	0	0	0	0	0	0	0	0	0	6	0	6	7	7	14	0.75	0.75	0	0.25	1	0.3	13	0	10
148	Male	6	5	0	2	0	0	0	0	0	0	0	0	0	0	0	0	0	0	0	0	0	0	0	0	0	0	0	0	0	7	0	7	11	12	23	0.08	0.25	0	1	0.25	1.3	6	3	19
149	Male	11	5	3	3	0	0	2	0	0	0	3	0	0	0	0	5	0	0	0	0	0	0	0	3	0	0	0	0	7	16	15	31	13	13	26	1	0	0.2	0.75	2.5	0.5	17	11	27
150	Male	9	0	0	0	0	0	0	0	0	0	3	0	0	0	0	5	0	0	0	0	0	0	0	0	0	0	0	0	7	3	12	15	12	7	19	0.42	2.25	0	0.5	0.5	0.4	15	3	13
151	Male	10	0	8	6	0	0	0	0	0	0	0	0	0	0	0	0	0	0	0	0	0	0	0	0	0	0	0	0	0	14	0	14	8	8	16	0.5	0	0	1.25	1.25	0.6	0	0	15
152	Male	7	2	0	4	0	0	0	0	0	0	0	0	0	5	0	0	0	0	5	0	0	0	0	0	0	0	0	0	0	11	5	16	5	5	10	0.92	0	0.4	1.25	1.5	0.6	12	0	16
153	Male	6	0	0	0	0	0	0	0	0	0	0	0	0	0	0	0	0	0	6	0	0	0	0	0	0	0	0	0	0	0	6	6	10	6	16	0.5	0.5	0	2.25	0	0.7	8	0	4
154	Female	8	4	3	6	0	0	2	0	0	0	0	0	0	0	5	0	0	0	0	0	0	0	0	0	0	0	0	0	0	20	0	20	5	5	10	1.17	0.25	0.8	2.75	2.25	0.8	15	15	24
155	Male	12	2	0	0	0	0	0	0	0	0	0	0	0	0	0	0	0	0	4	0	0	0	0	0	0	0	0	0	0	2	4	6	11	9	20	1.17	0	0.4	1	1.75	1.9	0	0	8
156	Male	6	0	3	2	2	3	0	0	0	0	3	0	0	0	0	4	0	0	6	0	0	0	0	0	0	0	0	0	5	13	15	28	16	14	30	1	0.5	0	1	0.75	1.1	13	13	18
157	Female	6	0	0	0	0	0	4	0	0	0	0	0	0	0	2	3	0	0	3	0	0	0	0	0	0	0	0	0	4	6	10	16	7	6	13	0.17	0	0.2	1	0.75	1.3	12	3	13
158	Male	11	0	0	6	0	0	2	0	0	0	3	0	0	7	2	0	0	0	7	0	0	0	0	0	0	0	0	0	0	20	7	27	6	6	12	0.83	0.25	1	0.75	1.75	0.7	15	14	27
159	Male	12	0	0	3	0	0	0	0	0	0	0	0	0	0	0	0	0	0	3	0	0	0	0	0	0	0	0	0	0	3	3	6	8	8	16	0.17	0.25	0	0.75	1.5	1.3	5	0	17
160	Male	16	3	0	4	0	0	2	0	0	0	0	0	0	0	2	0	0	0	2	0	0	0	0	0	0	0	0	0	0	11	2	13	12	8	20	0.58	0	0	0.75	1.25	1.3	13	0	25
161	Male	6	5	5	0	0	0	0	0	0	0	0	0	0	0	0	0	0	0	0	0	0	0	0	0	0	0	0	0	0	10	0	10	6	6	12	0.67	0.5	0	0.25	0.25	0.2	6	10	17
162	Male	7	0	0	0	0	0	6	0	0	2	0	0	0	0	0	0	0	0	0	8	0	0	0	0	8	0	0	0	0	8	16	24	5	5	10	0.17	0.75	0.4	0	2.5	0.9	14	5	15
163	Male	11	3	0	0	0	3	2	0	0	0	0	0	0	0	0	0	5	0	5	0	0	0	0	0	2	0	0	0	0	8	12	20	8	9	17	0.58	0.5	0	0.25	1.5	1.5	8	12	18
164	Male	8	4	0	0	0	0	2	0	0	0	0	0	0	0	0	0	0	0	0	2	0	0	0	0	0	0	0	0	0	6	2	8	13	14	27	0.08	0.5	0.2	1	0.25	0	10	0	0
165	Male	6	7	3	3	3	0	6	0	0	0	7	0	0	0	0	0	0	0	2	0	0	0	0	0	0	0	0	0	0	29	2	31	8	9	17	0.5	1	0	1.5	0	0.8	15	12	42
166	Male	7	0	4	0	0	0	0	0	0	4	0	0	0	0	4	0	0	0	3	0	0	0	0	0	0	0	0	0	0	12	3	15	6	5	11	0.08	0.5	0	1.75	1.5	1.1	16	2	22
167	Male	9	6	5	4	0	5	0	1	2	2	3	0	0	4	6	0	0	0	7	0	0	0	0	0	6	0	6	6	0	38	25	63	11	11	22	0	1	0	0.75	2.25	0.8	18	20	31
168	Male	7	6	5	8	0	0	3	0	0	0	0	2	0	0	5	4	2	0	6	0	0	0	0	0	2	2	0	0	5	29	21	50	13	11	24	0.42	1.5	0.4	1.25	0.75	2.1	14	26	40
169	Male	6	0	0	7	0	0	0	0	0	0	8	0	0	0	0	2	0	0	0	0	0	0	0	0	0	0	0	0	3	15	5	20	8	12	20	0.83	0	0.4	0	0.25	2.2	12	2	22
170	Male	11	6	6	4	0	0	5	0	0	0	0	0	0	0	0	0	0	0	0	0	0	0	0	0	0	0	0	0	0	21	0	21	7	8	15	0.75	1.75	0.6	0	1.5	1.2	11	4	21
171	Male	6	3	3	0	0	0	0	0	0	0	0	0	0	0	0	6	6	5	6	0	0	0	0	3	0	3	0	0	8	6	37	43	5	5	10	1.33	0.25	0.4	0.25	2.25	0.3	12	12	27
172	Male	7	5	0	5	0	0	0	0	0	7	0	0	0	0	0	7	6	0	6	0	0	0	0	0	0	0	0	0	10	17	29	46	8	9	17	0.5	0.5	0.2	0	0.5	0.8	20	14	33
173	Male	13	0	0	0	0	0	0	0	0	0	0	0	0	4	0	0	4	0	4	0	0	0	0	0	0	0	0	0	0	4	8	12	9	8	17	0.92	1.5	0	1.25	0.75	0.3	6	7	24
174	Male	8	3	0	5	0	0	0	0	0	0	0	0	0	0	0	6	0	0	4	0	0	0	0	0	0	0	0	0	9	8	19	27	13	11	24	0.5	0.25	0	3	1.5	0.2	6	13	32
175	Female	9	0	0	3	0	0	3	0	0	0	0	0	0	0	0	4	0	0	0	0	0	0	0	0	4	0	0	0	6	6	14	20	12	6	18	1.5	0.75	0	0.75	0.5	0.2	8	12	23
176	Male	12	0	0	0	0	3	0	0	0	4	3	0	0	0	0	0	4	0	0	0	0	0	0	0	0	0	0	0	0	10	4	14	16	14	30	0.17	0	0	1.5	2.25	1.1	8	5	26
177	Male	13	0	0	0	0	5	0	0	0	2	0	0	0	0	0	0	4	0	0	0	0	0	0	0	0	0	0	0	0	7	4	11	10	7	17	1	0.75	0	0	0.5	0	9	5	9
178	Male	6	5	6	3	0	3	0	0	0	0	0	0	0	0	3	0	0	0	0	0	0	0	0	0	0	0	0	0	0	20	0	20	10	6	16	1	1.25	0.2	1.5	0.75	0.5	14	12	24
179	Male	9	0	0	0	0	0	0	0	0	0	0	0	0	0	0	5	0	0	5	0	0	0	0	0	0	0	0	0	6	0	16	16	5	13	18	0.5	0.5	0	0	1.5	2.2	14	0	18
180	Male	7	0	0	0	0	0	0	0	0	0	0	0	0	0	0	0	0	0	4	0	0	0	0	0	0	0	0	0	0	0	4	4	5	5	10	0.08	1	0.6	0.5	2.25	0.7	5	0	10
181	Male	7	5	0	6	0	6	6	0	0	0	0	0	0	0	0	0	5	0	0	0	0	0	5	0	0	0	0	0	0	23	10	33	5	5	10	1.58	0	0	1	1.75	1.4	20	6	22
182	Male	8	4	0	3	0	0	3	7	0	4	3	0	0	0	4	2	2	0	2	0	0	0	0	2	0	0	0	0	3	28	11	39	6	13	19	0.08	1.25	0.2	0.25	1.5	1.5	16	18	28
183	Male	13	0	0	0	0	0	0	0	0	0	0	0	0	0	0	0	0	0	6	0	0	0	0	0	0	2	0	0	0	0	8	8	5	5	10	0.42	0.75	0.2	0.75	2.75	1.9	5	0	19
184	Male	6	0	0	8	0	0	4	0	0	0	0	0	0	0	0	0	0	0	0	0	0	0	0	0	0	0	0	0	0	12	0	12	12	12	24	2.08	2	0	1.5	1.5	0.7	9	0	17
185	Male	6	6	0	2	2	2	2	0	0	0	0	0	0	0	2	0	0	0	6	0	0	0	0	0	0	0	0	0	0	16	6	22	11	10	21	0.33	0.5	0.4	0.75	1.5	1.6	13	15	20
186	Male	6	0	0	0	2	0	0	5	0	0	0	0	0	0	0	0	0	0	3	0	0	0	0	0	0	0	0	0	0	7	3	10	18	15	33	1.17	0.25	0.2	1.75	3	0	14	0	12
187	Female	8	0	0	0	0	0	3	2	0	0	0	0	0	0	0	0	0	0	4	0	0	0	0	0	0	0	0	0	0	5	4	9	5	5	10	0	1	0.4	0.5	0	0	5	0	8
188	Male	9	0	0	0	0	8	0	0	0	8	8	0	0	0	8	8	0	0	0	0	0	0	0	0	0	0	0	0	12	32	20	52	15	11	26	0.75	0.25	0.6	0.75	1.5	0.5	19	17	49
189	Male	12	0	0	4	0	4	4	0	0	0	0	0	0	0	0	0	0	0	0	0	0	0	0	0	0	0	4	0	0	12	4	16	9	8	17	1.17	1.25	0	0.25	3	0.9	10	0	22
190	Male	7	5	0	0	2	0	0	0	0	0	0	0	0	0	0	0	0	0	0	3	0	0	0	0	0	0	0	0	0	7	3	10	9	10	19	0.08	0	0.8	1.25	1	1.5	2	0	13
191	Male	6	0	0	7	0	0	6	0	0	0	2	0	0	0	0	0	0	0	0	0	0	0	0	0	0	0	0	0	0	15	0	15	11	10	21	0.5	0	0	1.5	0.5	0.8	9	10	14
192	Male	6	0	0	4	4	0	4	0	0	0	0	0	0	6	0	0	0	0	2	0	0	0	0	0	2	0	0	0	0	18	4	22	5	5	10	0.92	0.25	0	1	2.5	0.4	14	10	14
193	Male	13	5	0	6	0	0	0	0	0	0	0	0	0	0	0	0	0	0	0	0	0	0	0	0	0	0	0	0	0	11	0	11	7	8	15	0.5	1	0	0.25	2.25	0.3	2	2	11
194	Male	14	7	0	0	0	0	0	0	0	0	0	0	0	0	0	6	4	0	4	0	0	0	0	0	0	0	0	0	8	7	22	29	7	8	15	1.67	0.25	0.6	0.75	2.75	1.1	18	17	24
195	Female	10	0	0	0	0	0	0	0	0	0	0	0	0	0	0	0	0	0	0	0	0	0	0	0	0	0	0	0	0	0	0	0	19	16	35	1.08	0	0.6	2	0.5	0.6	0	8	19
196	Male	6	7	0	0	0	0	0	0	0	0	0	0	0	0	3	0	6	0	3	0	0	0	0	0	0	0	0	0	0	10	9	19	8	6	14	0.5	0.75	0.2	2.25	1.75	0.1	10	5	17
197	Male	11	0	0	0	0	0	7	7	0	0	7	0	0	8	0	0	8	0	8	8	0	0	0	0	0	0	0	8	0	29	32	61	11	12	23	0.33	1	0	2	2	1.7	18	21	29
198	Male	9	0	0	0	0	0	7	0	0	0	4	0	0	0	0	0	2	0	5	0	0	0	0	0	0	0	0	0	0	11	7	18	5	5	10	0.33	0	0	0.75	1.75	0.7	11	8	26
199	Male	13	0	3	7	0	0	7	0	0	7	7	0	0	0	0	7	0	0	0	7	7	0	0	0	0	0	0	0	10	31	31	62	8	5	13	0.67	0.5	1	3	2.5	1.9	20	19	35
200	Male	6	0	0	0	0	0	0	0	0	4	4	0	0	2	0	4	0	0	0	0	0	0	0	0	0	0	0	0	6	10	10	20	10	9	19	0.83	0.5	0	0.5	0.5	1	12	10	23
201	Male	12	5	4	2	0	0	0	2	0	2	5	0	0	0	0	6	6	2	7	0	0	0	0	0	0	0	0	4	9	20	34	54	11	8	19	1.75	0.5	0	1.75	3	1	19	20	39
202	Male	12	0	0	3	3	0	0	0	0	0	0	0	0	0	0	6	3	0	0	0	0	0	0	0	6	0	0	0	9	6	24	30	5	5	10	0.42	1	0.6	1.25	2.25	0.6	15	20	25
203	Male	8	0	0	0	0	0	0	0	0	0	0	0	0	0	0	2	6	0	3	0	0	0	0	3	0	0	0	0	3	0	17	17	13	14	27	0.08	1.5	0.6	1.25	0.75	0.6	16	9	28
204	Male	6	3	3	2	0	0	2	0	0	0	0	0	0	0	2	0	0	0	0	0	0	0	0	0	0	0	0	0	0	12	0	12	13	12	25	1.58	1.25	0.4	0.5	1	2	13	0	13
205	Male	13	6	0	0	0	0	6	0	0	0	0	0	0	0	0	6	4	0	4	0	0	0	0	0	0	0	0	0	9	12	23	35	16	16	32	1.58	0.5	0.8	1	1.5	0.4	11	16	33
206	Male	9	5	0	5	0	0	6	0	0	0	0	0	0	0	0	7	8	8	8	0	0	0	0	0	0	2	0	0	11	16	44	60	9	6	15	0.56	0.25	0	2.25	0	1.6	16	30	33
207	Male	9	7	7	7	7	7	7	2	0	0	0	6	4	0	0	8	0	0	8	8	2	2	2	7	8	4	0	0	12	54	61	115	20	5	25	0.25	0.5	0	1.5	1	0.7	17	22	33
208	Male	14	3	0	2	0	0	5	8	0	0	5	0	0	0	0	8	0	0	4	0	0	0	0	0	0	0	0	3	12	23	27	50	7	10	17	1.75	1	0	0	3	0.9	7	14	35
209	Female	8	0	0	0	0	0	0	0	0	3	0	1	1	0	0	0	2	0	5	0	0	0	4	0	5	0	0	0	0	5	16	21	12	10	22	0.25	0	0	0.75	0.5	0.6	12	14	19
210	Male	11	0	0	0	0	0	0	0	0	0	0	0	0	0	0	0	8	2	4	0	0	0	0	4	0	0	0	0	0	0	18	18	7	8	15	0.33	2	0.2	0.75	0.5	1.1	15	5	16
211	Female	7	4	7	0	0	6	0	0	0	0	0	0	6	0	6	0	0	0	0	0	0	0	0	0	3	0	0	0	0	29	3	32	13	10	23	0.42	0.5	0.2	1	1	0.6	14	11	28
212	Female	6	3	0	4	0	0	4	0	0	0	6	0	4	0	3	2	0	0	2	0	0	0	0	0	0	5	0	0	3	24	12	36	7	5	12	0.33	0.25	0.2	0.25	2	2.1	15	18	30
213	Male	10	5	5	0	0	0	0	0	0	0	0	0	0	0	0	0	2	2	2	0	0	0	0	0	0	0	0	0	0	10	6	16	5	5	10	0.92	0.5	0.4	1	1.5	0.1	11	10	15
214	Female	6	0	5	0	0	0	0	0	0	0	0	0	0	0	0	3	0	0	4	0	0	0	0	0	0	0	0	0	5	5	12	17	13	12	25	2.17	0	0	2	0	0	8	17	20
215	Male	7	6	0	0	0	0	0	0	0	0	0	2	0	0	0	0	0	0	0	2	0	0	0	2	0	2	0	0	0	8	6	14	6	5	11	0.67	0	0	0.5	2.5	0.4	13	6	17
216	Male	8	6	5	5	0	0	0	0	0	0	5	0	0	0	0	5	0	0	5	0	0	0	0	0	0	0	0	0	7	21	17	38	5	5	10	0.25	1	0	0.75	1.5	0.1	18	19	33
217	Male	13	0	0	0	0	0	0	0	0	0	4	0	0	0	0	7	0	0	7	0	0	0	0	0	0	0	0	0	10	4	24	28	14	12	26	0.67	0	0.2	2	2.5	1.4	17	13	28
218	Male	6	3	0	6	0	0	4	0	0	5	0	0	0	0	0	0	4	0	3	0	0	0	0	0	2	0	0	0	0	18	9	27	10	11	21	0	1.25	0.4	2.5	2.25	0.1	12	12	21
219	Male	9	0	0	0	0	0	0	0	0	0	0	0	0	0	0	0	0	0	6	0	0	0	0	0	0	0	0	0	0	0	6	6	18	18	36	0.58	0.25	0.2	1	1	1.4	0	2	12
220	Female	8	5	0	4	0	5	4	0	0	0	0	0	0	0	4	0	0	0	5	0	0	0	0	0	0	0	0	0	0	22	5	27	8	11	19	1.08	0	0.4	2.25	0.25	1.5	13	14	31
221	Female	7	6	4	0	0	0	0	0	0	0	0	0	0	0	0	0	3	0	5	0	0	0	0	0	0	0	0	0	0	10	8	18	9	11	20	2.25	0.5	0.2	2	2.25	0.5	13	12	21
222	Male	11	6	6	0	0	2	5	0	0	0	0	0	0	0	2	0	0	0	0	0	0	0	0	0	0	0	0	0	0	21	0	21	5	5	10	0.42	0.25	0	0.5	1.25	1.2	14	4	23
223	Male	9	0	0	0	0	4	0	2	0	0	0	0	0	0	0	4	6	0	5	0	0	0	0	0	2	0	0	0	6	6	23	29	8	7	15	1.08	1	0.8	1.25	2	0.9	15	14	38
224	Female	6	0	2	0	0	0	2	0	2	6	6	0	0	5	5	3	0	0	2	0	6	6	6	6	6	0	0	0	4	28	39	67	8	8	16	1.42	1.75	0	1.75	1	1.5	15	24	19
225	Male	9	0	0	0	0	0	0	0	0	0	0	0	0	0	0	0	0	0	0	0	0	0	0	0	0	0	0	0	0	0	0	0	5	5	10	1.33	0.75	0.6	1.75	1	1.3	6	9	12
226	Male	15	8	0	0	0	0	0	0	0	0	0	0	0	0	0	6	6	6	6	0	0	0	0	0	0	0	0	0	9	8	33	41	7	7	14	0	1.75	0	2.25	0.75	0.5	16	25	26
227	Male	12	6	6	0	0	0	0	0	0	1	2	0	0	0	0	0	0	0	0	0	0	0	0	0	0	0	0	0	0	15	0	15	5	5	10	1.5	0.25	0.4	1.5	2	0.4	7	0	7
228	Female	10	0	0	0	0	0	0	0	0	6	6	0	0	0	0	0	0	0	0	0	0	0	0	0	0	0	0	0	0	12	0	12	5	5	10	0.67	0.5	0.4	0.5	2	0.9	6	0	16
229	Male	13	0	0	6	0	0	0	0	0	0	0	0	0	0	0	7	0	0	7	0	0	0	0	0	0	0	0	0	11	6	25	31	5	5	10	0.7	0.5	0	0.5	1	0.5	14	17	16
230	Male	6	5	0	3	0	0	4	0	0	6	6	0	0	0	0	0	6	6	0	0	0	0	0	0	0	0	0	0	0	24	12	36	13	9	22	0.25	0	0	2	1	0.3	16	9	27
231	Male	8	0	3	0	0	0	0	0	0	0	3	0	0	0	0	3	0	0	3	0	0	0	0	0	0	0	0	0	4	6	10	16	5	8	13	0.92	0.25	0	0.75	1.25	1.5	13	5	18
232	Male	11	6	0	0	0	0	0	0	0	0	0	0	0	0	0	0	7	0	0	0	0	0	0	0	0	0	0	0	0	6	7	13	12	9	21	0.33	0.75	0.4	0.5	1.5	0.6	10	0	25
233	Male	7	7	0	0	0	7	0	0	0	0	0	0	0	0	7	0	0	0	0	0	0	0	0	0	0	0	0	0	0	21	0	21	19	16	35	0.92	1	1	1.5	1	1.7	13	14	20
234	Male	7	2	0	7	2	3	3	5	0	0	0	0	0	0	0	0	0	0	4	0	0	0	0	0	0	4	0	0	0	22	8	30	10	10	20	1.92	0	0.6	0.75	0.25	1	15	15	25
235	Female	7	0	2	2	0	0	0	3	0	0	0	0	0	8	4	0	6	0	0	0	0	0	0	0	0	0	0	0	0	19	6	25	10	7	17	0.67	0.5	0.4	0.25	1.25	0.2	13	6	21
236	Male	14	2	0	0	0	0	0	5	0	3	0	0	0	0	0	8	8	0	8	0	0	7	0	0	7	0	0	3	12	10	53	63	12	7	19	0.58	0	0	0	1.5	1.4	35	22	57
237	Male	7	7	0	0	0	0	0	0	0	0	0	0	0	0	0	7	0	0	0	0	0	0	0	0	0	0	0	0	10	7	17	24	12	12	24	0.58	0	0.4	2	1	1.1	14	17	18
238	Female	8	0	4	0	0	0	0	0	0	0	0	0	0	0	0	0	0	0	4	0	0	0	0	0	0	0	0	0	0	4	4	8	5	5	10	0.92	0	0.4	0.5	1.5	2.1	8	12	18
239	Male	10	8	0	8	0	0	0	0	0	0	0	0	0	0	0	0	6	0	0	0	0	0	0	0	0	3	0	0	0	16	9	25	13	11	24	0.92	0	0.6	2	1.25	1.5	12	15	26
240	Male	12	3	0	0	5	5	0	0	0	0	0	0	0	0	0	0	0	0	0	0	0	0	0	0	0	0	0	0	0	13	0	13	12	7	19	0	1	0	0	1	0	11	5	20
241	Male	8	0	6	0	0	0	0	0	0	0	0	0	0	0	0	5	0	0	0	0	0	0	0	0	0	2	0	0	7	6	14	20	5	5	10	1.06	0	0	0.25	0.5	0.3	12	0	31
242	Male	8	0	0	5	0	0	8	4	0	2	3	0	0	0	0	3	4	0	6	0	0	0	0	0	0	0	0	0	4	22	17	39	11	10	21	0	0.5	0.6	2	1.25	2.1	15	14	22
243	Male	6	3	0	0	0	4	3	0	0	8	8	0	0	0	8	0	0	0	0	0	0	0	0	0	0	0	0	0	0	34	0	34	6	6	12	0.33	1.25	0	1	0	1.4	20	11	26
244	Male	14	7	0	0	0	0	0	0	0	0	0	0	0	0	0	0	0	0	3	0	0	0	0	0	0	6	0	0	0	7	9	16	10	8	18	0.75	0.25	0.2	1.25	0.25	0.5	9	11	24
245	Male	7	0	0	0	0	6	0	0	0	0	0	0	0	0	0	0	6	0	0	0	0	0	0	0	0	0	0	0	0	6	6	12	8	8	16	1.83	0.25	0	1.75	2	0	13	8	11
246	Male	7	0	0	6	0	3	0	0	0	0	0	0	0	0	0	5	0	0	0	0	0	0	0	0	0	0	0	0	7	9	12	21	8	8	16	1.33	1.25	0.2	1.25	1.75	0.8	11	12	19
247	Male	11	6	0	0	0	8	0	0	0	0	0	0	0	0	0	0	0	0	0	0	0	0	0	0	0	0	0	0	0	14	0	14	20	18	38	0.5	1.75	0	0.5	0.75	0.6	9	4	17
248	Male	6	4	2	0	0	2	2	0	0	2	6	0	2	5	2	3	3	0	2	0	0	0	0	0	0	0	0	0	4	27	12	39	13	11	24	0.67	0	0	1.25	2.25	1.1	15	14	18
249	Male	12	3	5	6	0	2	2	2	0	6	6	4	1	0	6	2	2	6	2	2	2	2	2	0	0	0	0	4	3	43	27	70	7	8	15	2.08	0.75	0	2.5	0.25	0.3	22	18	12
250	Male	8	3	0	0	0	0	0	0	0	2	0	2	2	2	0	0	0	0	0	0	0	0	0	0	2	0	0	0	0	11	2	13	11	11	22	0.17	0.5	0	0.75	1.25	0.8	5	0	20
251	Male	8	5	5	5	0	0	3	0	0	0	0	0	0	2	0	5	0	0	5	2	0	0	0	0	3	0	0	0	7	20	22	42	8	8	16	0.25	0.25	0	2.75	0.25	0.6	19	15	23
252	Male	12	2	2	2	2	3	2	0	0	0	0	0	0	0	0	0	0	0	2	0	0	0	0	0	0	2	0	0	0	13	4	17	13	11	24	0.42	0	1.4	0.5	1.5	1.3	7	6	17
253	Male	13	0	0	4	0	2	2	0	0	2	0	0	0	0	0	0	2	0	2	0	0	0	0	0	2	0	0	0	0	10	6	16	8	8	16	1.08	1	0	0.75	2	1.9	7	2	12
254	Male	6	7	0	0	0	0	0	0	0	0	0	0	0	0	0	0	4	0	0	0	0	0	0	0	0	0	0	0	0	7	4	11	5	5	10	1.67	0	0	2.25	0.25	1.4	11	2	11
255	Female	8	3	0	0	0	0	0	0	0	0	0	0	0	0	0	3	0	0	3	0	0	0	0	0	0	0	0	0	4	3	10	13	7	7	14	0.25	0.75	0.2	1.25	0.75	0.9	7	0	17
256	Male	12	0	0	0	0	0	0	0	0	0	3	0	0	0	0	0	0	0	6	0	0	0	0	0	0	4	6	0	0	3	16	19	7	7	14	0.42	0.25	0	1	0.5	0.2	16	13	32
257	Male	11	4	0	4	0	0	0	0	0	5	5	0	0	7	5	0	0	0	0	0	0	0	6	0	3	0	0	0	0	30	9	39	11	11	22	0.17	0	0	2	1	1.2	14	21	28
258	Male	12	4	0	0	0	0	4	5	0	0	0	0	0	0	0	3	0	0	3	0	0	0	0	0	0	0	0	0	4	13	10	23	5	5	10	0.58	0	1.4	0.25	1.25	1.2	14	11	29
259	Female	12	4	0	0	0	0	0	0	0	0	0	0	0	0	0	0	0	0	0	0	0	0	0	0	0	0	0	0	0	4	0	4	10	7	17	1.17	0.5	0	2	2.25	0.7	9	0	7
260	Male	6	3	0	0	0	2	0	0	0	0	2	0	0	0	0	3	3	0	3	3	0	0	0	0	0	0	0	0	5	7	17	24	14	13	27	0.92	0.75	0	0.5	1	0.1	15	10	31
261	Male	11	0	0	0	0	0	0	0	0	6	5	0	0	0	6	8	0	0	7	0	0	0	0	0	2	0	0	7	12	17	36	53	14	14	28	1.17	0.25	0.6	1.5	0.5	0.6	12	15	39
262	Male	11	0	0	3	3	5	0	0	2	0	0	0	0	0	0	0	2	0	5	0	0	0	0	0	0	0	0	0	0	13	7	20	17	15	32	1.42	0	0.2	1.5	1.5	0.8	12	11	9
263	Male	7	5	0	6	2	0	2	0	0	2	3	2	0	0	2	3	0	0	0	0	0	0	0	0	0	0	0	0	4	24	7	31	5	5	10	1.08	0.25	0	0.25	2	0.5	14	16	26
264	Male	17	0	0	4	0	0	0	0	0	0	0	0	2	0	0	0	0	0	0	0	0	0	0	0	2	0	0	0	0	6	2	8	9	9	18	0.75	0	0	1	0	0.4	0	2	5
265	Female	8	4	5	5	0	0	5	0	0	0	5	0	0	0	5	0	0	0	0	0	0	0	0	0	0	0	0	0	0	29	0	29	5	6	11	0.5	0.5	0.4	2.75	1	0.5	17	20	41
266	Male	9	0	0	0	0	0	0	0	0	0	0	0	0	0	0	6	0	0	6	0	0	0	0	0	0	0	0	0	8	0	20	20	5	5	10	0.33	0.5	0	2	0.25	0.5	9	11	24
267	Male	6	2	2	6	0	0	4	4	0	0	0	0	0	0	0	2	0	0	2	0	0	0	0	0	0	0	0	0	3	18	7	25	12	7	19	0.92	1.75	0.2	0	1	0.6	12	5	40
268	Female	17	0	0	0	0	0	0	0	0	0	0	0	2	0	0	0	0	0	3	0	0	0	0	0	0	0	0	0	0	2	3	5	9	9	18	0.33	1.25	0	0.25	1.75	0.3	5	6	17
